# Supplementary material for: Comprehensive Analysis of the GiTCP Gene Family and Its Expression Under UV-B Radiation in Glycyrrhiza inflata Bat
Source: Int J Mol Sci. 2024 Dec 27;26(1):159. doi: 10.3390/ijms26010159 (PMC11719519; doi:10.3390/ijms26010159)
Supplement: Supplementary file 1 [file ijms-26-00159-s001.zip]

Archive with 3 entries (2 files):
- Table S1-2/Table S1.The FPKM value of GiTCP genes our transcriptome data under UV-B radiation of licorice..xlsx
- Table S1-2/Table S2.The qRT-PCR data of GiTCP genes..xlsx
- Table S1-2/
