# Supplementary material for: Comprehensive Analysis of the GiTCP Gene Family and Its Expression Under UV-B Radiation in Glycyrrhiza inflata Bat
Source: Int J Mol Sci. 2024 Dec 27;26(1):159. doi: 10.3390/ijms26010159 (PMC11719519; doi:10.3390/ijms26010159)
Supplement: Supplementary file 1 [file ijms-26-00159-s001.zip › Table S1-2/Table S1.The FPKM value of GiTCP genes our transcriptome data under UV-B radiation of licorice..xlsx]

## Sheet: Sheet1
Table S1.The FPKM value of GiTCP genes our transcriptome data under UV-B radiation of licorice.
Gene	0 d	7 d	15 d
GuTCP1	0	0	0
GuTCP2	0.64	0.442333	0.116667
GuTCP3	10.2463	13.085	16.8193
GuTCP4	0.077	0.208333	0.0223333
GuTCP5	0	0	0.0286667
GuTCP6	8.92667	12.7947	11.402
GuTCP7	13.5077	14.507	10.345
GuTCP8	20.6947	44.185	81.3527
GuTCP9	5.23133	1.557	1.972
GuTCP10	0.0496667	0.0463333	0.0503333
GuTCP11	15.9033	8.56467	3.98633
GuTCP12	16.749	2.238	0.572
GuTCP13	0.054	0.0506667	0.023
GuTCP14	25.628	23.6997	24.7883
GuTCP15	1.009	1.25833	0.330333
GuTCP16	2.05867	0.904	0.431
GuTCP17	19.6583	7.53367	2.01
GuTCP18	0.229333	0.347333	0.146
GuTCP19	1.292	2.28933	1.707
GuTCP20	0	0.0573333	0
GuTCP21	0.135667	0.152333	0.131
GuTCP22	39.886	50.779	44.7397
GuTCP23	7.48267	11.1547	7.279
GuTCP24	56.727	49.237	32.3993
