# Supplementary material for: Comprehensive Analysis of the GiTCP Gene Family and Its Expression Under UV-B Radiation in Glycyrrhiza inflata Bat
Source: Int J Mol Sci. 2024 Dec 27;26(1):159. doi: 10.3390/ijms26010159 (PMC11719519; doi:10.3390/ijms26010159)
Supplement: Supplementary file 1 [file ijms-26-00159-s001.zip › Table S1-2/Table S2.The qRT-PCR data of GiTCP genes..xlsx]

## Sheet: Sheet2
Table S2.The qRT-PCR data of GiTCP genes.
GiTCP3	radiation time	2^-ΔΔCT		GiTCP8	radiation time	2^-ΔΔCT		GiTCP17	radiation time	2^-ΔΔCT
	0 d	0.899171			0 d	0.926588			0 d	0.840896
		1.14605				0.882703				1.23971
		0.97041				1.22264				0.959264
	7 d	1.55114			7 d	1.78592			7 d	0.0292923
		1.20025				1.96791				0.0365665
		1.47768				2.06575				0.0334156
	15 d	3.02444			15 d	3.43426			15 d	0.993092
		3.06666				2.36199				1.13288
		3.1748				1.91853				1.27456
GiTCP6	radiation time	2^-ΔΔCT		GiTCP12	radiation time	2^-ΔΔCT		GiTCP23	radiation time	2^-ΔΔCT
	0 d	0.933033			0 d	1.07177			0 d	1.13027
		1.10191				0.82932				0.911722
		0.972655				1.12506				0.97041
	7 d	4.77886			7 d	0.0834275			7 d	17.3076
		4.21831				0.0711332				20.7255
		3.64689				0.0659112				21.6056
	15 d	3.63008			15 d	1.34723			15 d	1.92741
		2.69447				1.18099				1.23685
		2.82843				1.22264				1.46071
GiTCP7	radiation time	2^-ΔΔCT		GiTCP14	radiation time	2^-ΔΔCT		GiTCP24	radiation time	2^-ΔΔCT
	0 d	1.34412			0 d	1.1355			0 d	0.963707
		1.01866				0.909618				1.16205
		0.730353				0.968171				0.89296
	7 d	0.0596776			7 d	0.133046			7 d	7.37853
		0.0430851				0.185565				8.07428
		0.0484733				0.154963				10.4348
	15 d	2.63293			15 d	2.77663			15 d	8.73415
		2.80241				3.79298				8.37835
		2.45661				4.41782				10.173
